# Supplementary material for: Elimination of subtelomeric repeat sequences exerts little effect on telomere essential functions in Saccharomyces cerevisiae
Source: eLife. 2024 Apr 24;12:RP91223. doi: 10.7554/eLife.91223 (PMC11042809; doi:10.7554/eLife.91223)
Supplement: Figure 1—source data 9. [file elife-91223-fig1-data9.zip]

Archive with 1 entries (1 files):
- PDF containing Figure 1C and original scans of the relevant Southern blot analysis.pdf
