# Supplementary material for: Elimination of subtelomeric repeat sequences exerts little effect on telomere essential functions in Saccharomyces cerevisiae
Source: eLife. 2024 Apr 24;12:RP91223. doi: 10.7554/eLife.91223 (PMC11042809; doi:10.7554/eLife.91223)
Supplement: Figure 6—figure supplement 1—source data 3. [file elife-91223-fig6-figsupp1-data3.zip › Figure 6-figure supplementary 1C -source data 1 Excel file containing output results of growth analysis of the SY12 XYΔ tlc1Δ strain.xlsx]

## Sheet: Sheet1
Related to Figure 6-figure supplement 1C
Days	SY12XYΔ	SY12XYΔ tlc1Δ-1	SY12XYΔ tlc1Δ-2	SY12XYΔ tlc1Δ-3
1	3.4047	3.49754	3.26474	3.36036
2	2.929	2.839	3.091	3.449
3	3.443	2.278	3.15	3.054
4	3.428	0.85	2.87	2.418
5	3.453	2.248	1.763	0.3976
6	3.515	3.449	0.4174	0.142
7	3.738	3.878	0.1051	2.27
8	3.739	3.82	0.0433	3.268
9	3.488	3.696	2.876	3.217
10	3.159	2.996	2.477	3.343
11	3.435	3.603	3.306	3.436
12	3.083	3.052	3.232	3.418
