# Supplementary material for: Elimination of subtelomeric repeat sequences exerts little effect on telomere essential functions in Saccharomyces cerevisiae
Source: eLife. 2024 Apr 24;12:RP91223. doi: 10.7554/eLife.91223 (PMC11042809; doi:10.7554/eLife.91223)
Supplement: Figure 6—figure supplement 6—source data 2. [file elife-91223-fig6-figsupp6-data2.zip › Figure 6-figure supplementary 6A -source data 2 -Excel file containing output results of growth analysis of the SY12 XYΔtlc1Δ rad52Δ strain.xlsx]

## Sheet: Sheet1
Related to Figure 6-figure supplement 6A
Days	SY12XYΔ	SY12XYΔ tlc1Δ-1	SY12XYΔ tlc1Δ-2	SY12XYΔ tlc1Δ rad52Δ-1	SY12XYΔ tlc1Δ rad52Δ-2	SY12XYΔ tlc1Δ rad52Δ-3
1	2.952	2.57	2.34	2.46	1.71	2.046
2	2.87	2.57	2.235	1.586	1.8	1.3517
3	2.904	2.155	0.4813	0.2435	0.2721	1.477
4	2.852	0.639	0.1151	0.0529	0.0402	0.0947
5	2.75	0.1191	0.2451	0.0198	0.0845	0.1137
6	3.118	0.1764	0.2088	0.1127	0.0909	0.2727
7	2.744	1.426	1.811	0.1159	0.2373	1.077
8	2.974	1.854	2.309	0.1257	0.3262	1.23
9	2.98	2.903	2.561	0.1617	0.5984	1.133
10	2.833	2.69	2.704	0.3256	1.146	1.805
11	2.753	2.716	2.67	1.067	1.16	1.706
12	3.032	2.976	2.662	2.301	1.226	1.996
